# Supplementary material for: The International Classification of Functioning, Disability and Health to map leprosy-related disability in rural and remote areas in Indonesia
Source: PLoS Negl Trop Dis. 2024 May 21;18(5):e0011539. doi: 10.1371/journal.pntd.0011539 (PMC11161106; doi:10.1371/journal.pntd.0011539)
Supplement: S1 Data — (XLSX) [file pntd.0011539.s001.xlsx]

## Sheet: Sheet1
																		WHO						Feet Deformity dan TUG	Hand Deformity	Hand Deformity			Hand Jebsen
Group	Barcode	Initials	Age	Age category	Gender	Gender2	Gender3	Education	Other people with leprosy that live in the same house	Duration of sickness (month)		Duration of complaint before diagnosed (month)		The type of leprosy is based on the therapy when it was first given	Leprosy type	Nerve enlargement	Nerve category	Degree of hand disability		Degree of foot disability		SALSA total score	SALSA Category	Salsa Mobility	Salsa work	Salsa dexterity	Participation Scale	P-Scale Category	Non-dominant hand	Non-dominant hand category	Dominant hand	Dominant hand category	TUG	Cutoff TUG	TUG Category
Lewoleba	27	KM	62	Old	2	Female	Female	2	0	36	Long	Unknown	Unknown	Multibacillary	2	1	1	Grade 0	No	Grade 0	No	20	No	4	7	5	0	No	37.44	High	29.25	High	9.32	None-Low-Moderate	1
Lewoleba	90	YSM	61	Old	1	Male	Male	4	0	144	Long	12	Long	Multibacillary	2	0	0	Grade 2	Yes	Grade 1	No	27	Mild	7	7	9	1	No	36.12	High	45.72	High	7.38	None-Low-Moderate	1
Lewoleba	126	VO	86	Old	1	Male	Male	3	0	12	Short	12	Long	Multibacillary	2	1	1	Grade 0	No	Grade 1	No	20	No	4	7	5	0	No	21.29	Low	19.52	Low	7.5	None-Low-Moderate	1
Lewoleba	89	MK	61	Old	2	Female	Female	2	0	14	Short	1	Short	Paucibacillary	1	0	0	Grade 0	No	Grade 0	No	37	Mild	10	14	7	13	Mild	26.4	High	27.43	High	8.59	None-Low-Moderate	1
Lewoleba	29	AAK	11	Juvenile	1	Male	Male	2	1	36	Long	1	Short	Multibacillary	2	1	1	Grade 0	No	Grade 0	No	23	No	7	7	5	2	No	22.41	Low	16.98	Low	7.53	None-Low-Moderate	1
Lewoleba	11	MS	22	Adult	1	Male	Male	1	0	12	Short	12	Long	Multibacillary	2	2	1	Grade 0	No	Grade 1	No	22	No	4	8	5	12	No	46.24	High	35.72	High	6.81	None-Low-Moderate	1
Lewoleba	2	FM	19	Adult	1	Male	Male	3	1	16	Short	0.5	Short	Multibacillary	2	2	1	Grade 0	No	Grade 0	No	20	No	4	7	5	0	No	18.03	Low	18.21	Low	5.87	None-Low-Moderate	1
Lewoleba	7	YKU	41	Adult	1	Male	Male	2	0	48	Long	36	Long	Multibacillary	2	0	0	Grade 0	No	Grade 0	No	20	No	4	7	5	0	No	22.71	Low	18.31	Low	7.25	None-Low-Moderate	1
Lewoleba	13	BK	47	Adult	1	Male	Male	2	1	12	Short	1	Short	Multibacillary	2	4	1	Grade 1	No	Grade 2	Yes	35	Mild	7	9	11	11	No	46.82	High	27.82	High	8.34	None-Low-Moderate	1
Lewoleba	38	PBH	77	Old	1	Male	Male	2	0	36	Long	12	Long	Multibacillary	2	4	1	Grade 1	No	Grade 1	No	26	Mild	8	9	5	27	Moderate	33.82	High	29.98	High	9.96	None-Low-Moderate	1
Lewoleba	43	AN	73	Old	2	Female	Female	1	0	Unknown	Unknown	24	Long	Multibacillary	2	0	0	Grade 2	Yes	Grade 2	Yes	68	Extreme	13	25	17	60	Extreme	152.13	High	122.19	High	0	None-Low-Moderate	1
Lewoleba	40	RSS	52	Adult	1	Male	Male	4	1	18	Short	24	Long	Multibacillary	2	6	1	Grade 0	No	Grade 0	No	28	Mild	11	7	6	1	No	26.28	High	20.28	Low	7.18	None-Low-Moderate	1
Lewoleba	102	AK	85	Old	1	Male	Male	3	0	144	Long	2	Short	Paucibacillary	1	3	1	Grade 1	No	Grade 1	No	23	No	8	6	5	1	No	23.21	Low	21.19	High	7.15	None-Low-Moderate	1
Lewoleba	56	BK	49	Adult	1	Male	Male	1	0	12	Short	1	Short	Multibacillary	2	1	1	Grade 0	No	Grade 0	No	23	No	5	7	6	1	No	26.28	High	25.28	High	6.43	None-Low-Moderate	1
Lewoleba	54	YB	63	Old	1	Male	Male	3	0	432	Long	60	Long	Multibacillary	2	0	0	Grade 2	Yes	Grade 2	Yes	40	Moderate	16	10	9	1	No	35.12	High	33.71	High	9.93	None-Low-Moderate	1
Lewoleba	118	RSM	49	Adult	1	Male	Male	2	1	372	Long	72	Long	Multibacillary	2	0	0	Grade 2	Yes	Grade 2	Yes	20	No	4	7	5	0	No	29.07	High	22.92	High	6.5	None-Low-Moderate	1
Lewoleba	141	MSM	10	Juvenile	1	Male	Male	2	1	7	Short	2	Short	Multibacillary	2	0	0	Grade 0	No	Grade 0	No	29	Mild	4	12	7	8	No	57.03	High	35.19	High	8.6	None-Low-Moderate	1
Lewoleba	146	HT	35	Adult	1	Male	Male	2	0	48	Long	6	Long	Multibacillary	2	0	0	Grade 0	No	Grade 0	No	33	Mild	8	14	7	13	Mild	38.87	High	34.15	High	9.93	None-Low-Moderate	1
Lewoleba	71	WKK	42	Adult	1	Male	Male	2	1	12	Short	Unknown	Unknown	Multibacillary	2	5	1	Grade 1	No	Grade 2	Yes	26	Mild	10	6	6	3	No	32.94	High	27.26	High	11.78	None-Low-Moderate	1
Lewoleba	123	KM	20	Adult	1	Male	Male	4	0	7	Short	1	Short	Multibacillary	2	0	0	Grade 2	Yes	Grade 0	No	20	No	4	7	5	2	No	20.44	Low	19.19	Low	6.65	None-Low-Moderate	1
Lewoleba	21	BBL	57	Adult	1	Male	Male	4	0	60	Long	48	Long	Multibacillary	2	2	1	Grade 1	No	Grade 0	No	30	Mild	9	7	8	0	No	23.51	Low	14.34	Low	4.18	None-Low-Moderate	1
Lewoleba	28	MPT	64	Old	2	Female	Female	2	0	12	Short	Unknown	Unknown	Multibacillary	2	0	0	Grade 0	No	Grade 0	No	27	Mild	7	8	7	10	No	32.03	High	29.47	High	14.5	High	2
Lewoleba	41	SK	42	Adult	2	Female	Female	2	0	12	Short	1	Short	Multibacillary	2	2	1	Grade 1	No	Grade 0	No	20	No	4	7	5	12	No	31.37	High	26.96	High	9.47	None-Low-Moderate	1
Lewoleba	50	RHB	67	Old	1	Male	Male	2	1	288	Long	216	Long	Multibacillary	2	0	0	Grade 0	No	Grade 0	No	22	No	4	7	6	0	No	34.38	High	31	High	7	None-Low-Moderate	1
Lewoleba	30	NA	49	Adult	1	Male	Male	2	2	33	Long	1	Short	Paucibacillary	1	0	0	Grade 0	No	Grade 0	No	20	No	4	7	5	0	No	26.41	High	20.52	Low	6.56	None-Low-Moderate	1
Lewoleba	70	JM	65	Old	1	Male	Male	2	0	24	Long	2	Short	Multibacillary	2	0	0	Grade 2	Yes	Grade 2	Yes	30	Mild	6	9	9	8	No	47	High	30.96	High	10.23	None-Low-Moderate	1
Lewoleba	3	BL	48	Adult	1	Male	Male	2	0	24	Long	12	Long	Multibacillary	2	3	1	Grade 1	No	Grade 1	No	45	Moderate	8	16	12	10	No	38.09	High	24.24	High	7.88	None-Low-Moderate	1
Lewoleba	23	PUW	55	Adult	1	Male	Male	2	0	3	Short	12	Long	Multibacillary	2	0	0	Grade 0	No	Grade 0	No	20	No	4	7	5	0	No	21.08	Low	16.81	Low	7.56	None-Low-Moderate	1
Lewoleba	5	SS	44	Adult	1	Male	Male	4	0	36	Long	12	Long	Multibacillary	2	0	0	Grade 0	No	Grade 1	No	21	No	4	7	6	28	Moderate	25.94	High	20.79	Low	7.15	None-Low-Moderate	1
Lewoleba	10	ABW	60	Old	1	Male	Male	3	0	216	Long	18	Long	Multibacillary	2	0	0	Grade 0	No	Grade 2	Yes	23	No	2	9	8	0	No	40.9	High	24.51	High	7.69	None-Low-Moderate	1
Lewoleba	12	Unknown	65	Old	1	Male	Male	2	0	4	Short	12	Long	Multibacillary	2	3	1	Grade 0	No	Grade 1	No	27	Mild	7	9	6	10	No	20.69	Low	19.75	Low	6.81	None-Low-Moderate	1
Lewoleba	22	BBW	50	Adult	1	Male	Male	4	0	72	Long	12	Long	Multibacillary	2	2	1	Grade 0	No	Grade 1	No	27	Mild	8	7	8	0	No	28.21	High	22.24	High	7.62	None-Low-Moderate	1
Lewoleba	34	BS	58	Adult	2	Female	Female	1	1	36	Long	1	Short	Paucibacillary	1	0	0	Grade 0	No	Grade 0	No	20	No	4	7	5	0	No	31.69	High	26.4	High	10.25	None-Low-Moderate	1
Lewoleba	133	TDAW	18	Adult	2	Female	Female	4	1	12	Short	12	Long	Multibacillary	2	1	1	Grade 0	No	Grade 1	No	19	No	4	6	5	9	No	24.27	Low	20.24	Low	6.88	None-Low-Moderate	1
Lewoleba	134	YMG	40	Adult	2	Female	Female	4	0	20	Short	2	Short	Multibacillary	2	0	0	Grade 0	No	Grade 0	No	20	No	4	7	5	0	No	20.9	Low	16.53	Low	6.1	None-Low-Moderate	1
Lewoleba	106	RA	42	Adult	1	Male	Male	5	0	24	Long	2	Short	Multibacillary	2	3	1	Grade 0	No	Grade 1	No	24	No	6	8	6	0	No	16.62	Low	14.81	Low	6.22	None-Low-Moderate	1
Lewoleba	148	IS	19	Adult	1	Male	Male	4	1	12	Short	2	Short	Multibacillary	2	0	0	Grade 0	No	Grade 0	No	20	No	4	7	5	0	No	19.72	Low	15.47	Low	5.4	None-Low-Moderate	1
Lewoleba	69	EKK	27	Adult	2	Female	Female	4	0	5	Short	36	Long	Multibacillary	2	2	1	Grade 0	No	Grade 0	No	20	No	4	7	5	1	No	25.25	High	18.34	Low	6.84	None-Low-Moderate	1
Lewoleba	72	TB	32	Adult	1	Male	Male	2	0	48	Long	12	Long	Multibacillary	2	3	1	Grade 1	No	Grade 0	No	22	No	6	7	5	1	No	21.67	Low	16.65	Low	7.43	None-Low-Moderate	1
Lewoleba	120	MA	48	Adult	1	Male	Male	5	0	72	Long	0.5	Short	Multibacillary	2	2	1	Grade 0	No	Grade 0	No	21	No	3	7	7	0	No	21.26	Low	17.47	Low	5.68	None-Low-Moderate	1
Lewoleba	79	DMD	25	Adult	1	Male	Male	3	0	8	Short	1	Short	Multibacillary	2	0	0	Grade 0	No	Grade 0	No	20	No	4	7	5	9	No	21.84	Low	13.23	Low	6.28	None-Low-Moderate	1
Lewoleba	135	SBU	54	Adult	2	Female	Female	2	1	13	Short	12	Long	Multibacillary	2	0	0	Grade 0	No	Grade 0	No	20	No	4	7	5	0	No	22.51	Low	21.24	High	9.47	None-Low-Moderate	1
Lewoleba	31	LIB	60	Old	1	Male	Male	3	0	96	Long	24	Long	Paucibacillary	1	0	0	Grade 2	Yes	Grade 2	Yes	35	Mild	14	10	5	17	Mild	22.1	Low	20.03	Low	7.65	None-Low-Moderate	1
Lewoleba	95	RPL	65	Old	1	Male	Male	4	0	132	Long	Unknown	Unknown	Multibacillary	2	1	1	Grade 0	No	Grade 0	No	22	No	4	7	7	0	No	28.56	High	24.16	High	7.13	None-Low-Moderate	1
Lewoleba	139	TB	26	Adult	2	Female	Female	4	0	36	Long	1	Short	Multibacillary	2	0	0	Grade 0	No	Grade 1	No	21	No	5	7	5	0	No	18.69	Low	17.68	Low	1.97	None-Low-Moderate	1
Lewoleba	143	FA	24	Adult	1	Male	Male	4	0	36	Long	Unknown	Unknown	Multibacillary	2	0	0	Grade 0	No	Grade 1	No	19	No	4	6	5	4	No	20.89	Low	20.62	Low	5.88	None-Low-Moderate	1
Lewoleba	114	MEM	35	Adult	2	Female	Female	5	0	36	Long	0	Short	Multibacillary	2	0	0	Grade 0	No	Grade 0	No	20	No	4	7	5	0	No	17.47	Low	14.97	Low	4.96	None-Low-Moderate	1
Lewoleba	19	IS	40	Adult	1	Male	Male	3	1	48	Long	48	Long	Multibacillary	2	2	1	Grade 0	No	Grade 1	No	27	Mild	9	7	6	10	No	19.37	Low	19.03	Low	5.81	None-Low-Moderate	1
Lewoleba	4	NE	58	Adult	1	Male	Male	3	0	12	Short	6	Long	Multibacillary	2	0	0	Grade 0	No	Grade 0	No	20	No	4	7	5	0	No	25.03	High	19.03	Low	8.78	None-Low-Moderate	1
Lewoleba	108	MNK	40	Adult	2	Female	Female	4	0	24	Long	4	Short	Multibacillary	2	0	0	Grade 0	No	Grade 0	No	20	No	4	7	5	0	No	15.96	Low	18.18	Low	10.59	None-Low-Moderate	1
Lewoleba	87	FUL	10	Juvenile	1	Male	Male	5	0	4	Short	Unknown	Unknown	Multibacillary	2	3	1	Grade 0	No	Grade 0	No	22	No	4	9	5	0	No	22.92	Low	19.28	Low	8.07	None-Low-Moderate	1
Lewoleba	52	IW	50	Adult	2	Female	Female	2	1	456	Long	3	Short	Multibacillary	2	0	0	Grade 1	No	Grade 0	No	33	Mild	5	10	9	1	No	22.38	Low	24.63	High	7.59	None-Low-Moderate	1
Lewoleba	15	PBM	60	Old	1	Male	Male	1	0	14	Short	3	Short	Multibacillary	2	0	0	Grade 0	No	Grade 0	No	22	No	5	7	6	0	No	18.69	Low	20.97	High	6.66	None-Low-Moderate	1
Lewoleba	65	EL	80	Old	1	Male	Male	2	0	24	Long	0	Short	Multibacillary	2	3	1	Grade 0	No	Grade 0	No	31	Mild	8	10	7	24	Moderate	33.16	High	45.59	High	11.25	None-Low-Moderate	1
Lewoleba	97	MBL	69	Old	1	Male	Male	2	0	48	Long	3	Short	Multibacillary	2	0	0	Grade 0	No	Grade 2	Yes	22	No	4	6	7	1	No	30.97	High	26.98	High	8.19	None-Low-Moderate	1
Lewoleba	59	FST	20	Adult	1	Male	Male	3	1	36	Long	0	Short	Paucibacillary	1	0	0	Grade 0	No	Grade 0	No	20	No	4	7	5	0	No	20.32	Low	15.65	Low	7.01	None-Low-Moderate	1
Lewoleba	100	OS	50	Adult	1	Male	Male	2	0	36	Long	12	Long	Multibacillary	2	0	0	Grade 2	Yes	Grade 2	Yes	36	Mild	4	20	7	1	No	22.37	Low	21.43	High	5.5	None-Low-Moderate	1
Lewoleba	76	MM	69	Old	1	Male	Male	1	0	720	Long	228	Long	Multibacillary	2	2	1	Grade 1	No	Grade 1	No	22	No	4	7	6	0	No	33.12	High	24.85	High	8.59	None-Low-Moderate	1
Lewoleba	96	YOK	15	Juvenile	1	Male	Male	2	0	60	Long	12	Long	Multibacillary	2	2	1	Grade 0	No	Grade 0	No	20	No	4	7	5	0	No	24.83	Low	19.53	Low	8.69	None-Low-Moderate	1
Lewoleba	93	KS	45	Adult	1	Male	Male	2	0	84	Long	84	Long	Multibacillary	2	3	1	Grade 0	No	Grade 0	No	23	No	4	7	6	1	No	23.02	Low	17.84	Low	6.97	None-Low-Moderate	1
Lewoleba	33	PPP	73	Old	1	Male	Male	2	3	0	Short	0	Short	Multibacillary	2	1	1	Grade 1	No	Grade 1	No	24	No	6	7	7	2	No	50.63	High	42.11	High	11.66	None-Low-Moderate	1
Lewoleba	103	SHW	72	Old	2	Female	Female	2	0	12	Short	12	Long	Multibacillary	2	0	0	Grade 0	No	Grade 0	No	26	Mild	7	9	6	0	No	29.41	High	28.44	High	17.68	High	2
Lewoleba	88	MKI	29	Adult	2	Female	Female	4	0	24	Long	12	Long	Multibacillary	2	0	0	Grade 2	Yes	Grade 0	No	20	No	5	6	5	9	No	13.9	Low	16.41	Low	6.47	None-Low-Moderate	1
Lewoleba	63	GB	64	Old	1	Male	Male	5	1	48	Long	Unknown	Unknown	Multibacillary	2	5	1	Grade 2	Yes	Grade 1	No	25	Mild	7	6	8	1	No	36.44	High	24.84	High	10.84	None-Low-Moderate	1
Lewoleba	82	ALD	19	Adult	1	Male	Male	4	1	12	Short	2	Short	Multibacillary	2	0	0	Grade 0	No	Grade 1	No	20	No	4	7	5	0	No	7	Low	15.07	Low	6.59	None-Low-Moderate	1
Lewoleba	61	HA	34	Adult	1	Male	Male	2	0	12	Short	78	Long	Multibacillary	2	0	0	Grade 0	No	Grade 0	No	19	No	4	7	5	5	No	33.01	High	29.38	High	5.31	None-Low-Moderate	1
Lewoleba	113	BBB	60	Old	1	Male	Male	2	0	36	Long	12	Long	Multibacillary	2	0	0	Grade 0	No	Grade 0	No	23	No	7	7	5	0	No	27.01	High	23.35	High	9.47	None-Low-Moderate	1
Lewoleba	74	RD	43	Adult	1	Male	Male	3	0	132	Long	6	Long	Multibacillary	2	0	0	Grade 0	No	Grade 0	No	20	No	4	6	5	1	No	22.37	Low	15.68	Low	5.16	None-Low-Moderate	1
Lewoleba	57	MWI	44	Adult	2	Female	Female	4	0	312	Long	24	Long	Multibacillary	2	0	0	Grade 0	No	Grade 0	No	21	No	4	7	6	0	No	23.6	Low	16.24	Low	6.79	None-Low-Moderate	1
Lewoleba	111	GG	29	Adult	1	Male	Male	3	0	228	Long	12	Long	Multibacillary	2	0	0	Grade 0	No	Grade 0	No	19	No	4	6	5	1	No	14.59	Low	16.75	Low	6.53	None-Low-Moderate	1
Lewoleba	67	MDK	12	Juvenile	2	Female	Female	2	1	16	Short	1	Short	Multibacillary	2	0	0	Grade 0	No	Grade 0	No	20	No	4	7	5	3	No	38.15	High	25.31	High	6.09	None-Low-Moderate	1
Lewoleba	58	MK	11	Juvenile	1	Male	Male	2	1	6	Short	0.25	Short	Paucibacillary	1	0	0	Grade 0	No	Grade 0	No	22	No	4	9	5	8	No	21.64	Low	19.35	Low	6.85	None-Low-Moderate	1
Lewoleba	36	HA	38	Adult	2	Female	Female	2	0	14	Short	1	Short	Multibacillary	2	0	0	Grade 0	No	Grade 0	No	20	No	4	7	5	1	No	30.51	High	22.77	High	6.85	None-Low-Moderate	1
Lewoleba	47	ANN	39	Adult	1	Male	Male	4	0	9	Short	5	Short	Multibacillary	2	1	1	Grade 0	No	Grade 0	No	20	No	4	7	5	1	No	18.39	Low	17.65	Low	7.5	None-Low-Moderate	1
Lewoleba	60	DL	36	Adult	1	Male	Male	4	0	36	Long	3	Short	Multibacillary	2	0	0	Grade 0	No	Grade 0	No	18	No	4	5	5	1	No	7.22	Low	6.53	Low	6.4	None-Low-Moderate	1
Lewoleba	104	PDL	64	Old	1	Male	Male	2	0	60	Long	2	Short	Multibacillary	2	4	1	Grade 0	No	Grade 0	No	23	No	4	7	7	1	No	24.85	Low	20.57	Low	8.1	None-Low-Moderate	1
Lewoleba	37	ALT	65	Old	2	Female	Female	2	1	48	Long	1	Short	Multibacillary	2	5	1	Grade 1	No	Grade 1	No	21	No	4	7	6	0	No	27.47	High	26.78	High	9	None-Low-Moderate	1
Lewoleba	26	HR	15	Juvenile	1	Male	Male	2	0	72	Long	0	Short	Multibacillary	2	2	1	Grade 2	Yes	Grade 0	No	24	No	4	8	8	0	No	36.66	High	18.53	Low	5.44	None-Low-Moderate	1
Lewoleba	20	FLN	38	Adult	1	Male	Male	2	0	120	Long	120	Long	Multibacillary	2	2	1	Grade 0	No	Grade 0	No	28	Mild	11	7	5	22	Mild	22.1	Low	17.94	Low	7.12	None-Low-Moderate	1
Lewoleba	48	KK	60	Old	1	Male	Male	2	1	108	Long	12	Long	Paucibacillary	1	0	0	Grade 0	No	Grade 0	No	23	No	4	7	7	1	No	31.12	High	28.56	High	6.81	None-Low-Moderate	1
Lewoleba	16	AW	68	Old	1	Male	Male	2	0	12	Short	108	Long	Multibacillary	2	4	1	Grade 2	Yes	Grade 1	No	28	Mild	4	13	2	11	No	78.06	High	66.14	High	13.16	None-Low-Moderate	1
Lewoleba	99	KUS	70	Old	2	Female	Female	2	1	12	Short	0	Short	Paucibacillary	1	0	0	Grade 0	No	Grade 0	No	26	Mild	7	8	6	7	No	31.83	High	27.34	High	10.2	None-Low-Moderate	1
Lewoleba	39	PR	72	Old	1	Male	Male	2	1	0	Short	0	Short	Multibacillary	2	3	1	Grade 2	Yes	Grade 2	Yes	33	Mild	6	11	9	1	No	38	High	30.68	High	9.48	None-Low-Moderate	1
Lewoleba	25	EO	51	Adult	2	Female	Female	2	0	10	Short	6	Long	Multibacillary	2	0	0	Grade 0	No	Grade 0	No	21	No	4	7	6	0	No	29.53	High	22.01	High	7.25	None-Low-Moderate	1
Lewoleba	53	ML	48	Adult	2	Female	Female	3	0	39	Long	2	Short	Multibacillary	2	0	0	Grade 0	No	Grade 0	No	22	No	5	7	6	0	No	24.97	High	22.32	High	6.75	None-Low-Moderate	1
Lewoleba	68	AT	10	Juvenile	1	Male	Male	2	0	60	Long	1	Short	Multibacillary	2	6	1	Grade 0	No	Grade 1	No	20	No	4	7	5	14	Mild	22.78	Low	22.15	High	8	None-Low-Moderate	1
Lewoleba	55	YB	38	Adult	2	Female	Female	2	0	12	Short	2	Short	Multibacillary	2	0	0	Grade 0	No	Grade 0	No	20	No	4	7	5	0	No	25.07	High	17.69	Low	7.15	None-Low-Moderate	1
Lewoleba	17	LL	69	Old	1	Male	Male	2	0	24	Long	Unknown	Unknown	Multibacillary	2	4	1	Grade 1	No	Grade 0	No	38	Mild	6	8	18	11	No	28.86	High	25.19	High	12.34	None-Low-Moderate	1
Lewoleba	73	ZO	80	Old	1	Male	Male	2	0	72	Long	1	Short	Multibacillary	2	0	0	Grade 0	No	Grade 1	No	36	Mild	8	14	7	5	No	44.96	High	36.41	High	13.94	High	2
Lewoleba	77	AL	43	Adult	1	Male	Male	2	0	156	Long	12	Long	Multibacillary	2	2	1	Grade 0	No	Grade 0	No	23	No	4	8	6	3	No	24.81	Low	19.4	Low	7.4	None-Low-Moderate	1
Lewoleba	6	FI	29	Adult	1	Male	Male	4	1	48	Long	12	Long	Multibacillary	2	2	1	Grade 2	Yes	Grade 2	Yes	34	Mild	8	9	12	13	Mild	36.88	High	22.09	High	8.87	None-Low-Moderate	1
Lewoleba	137	AOGR	34	Adult	1	Male	Male	3	0	1	Short	1	Short	Multibacillary	2	2	1	Grade 1	No	Grade 0	No	19	No	4	6	5	4	No	16.94	Low	17.4	Low	7.06	None-Low-Moderate	1
Lewoleba	119	AC	26	Adult	1	Male	Male	4	0	36	Long	36	Long	Multibacillary	2	0	0	Grade 1	No	Grade 1	No	24	No	6	9	5	29	Moderate	22.44	Low	26.72	High	7.41	None-Low-Moderate	1
Lewoleba	101	LLM	46	Adult	2	Female	Female	2	0	84	Long	1	Short	Multibacillary	2	1	1	Grade 0	No	Grade 0	No	24	No	6	6	7	1	No	22.35	Low	20.91	Low	9.4	None-Low-Moderate	1
Lewoleba	86	SS	55	Adult	2	Female	Female	1	0	2	Short	192	Long	Multibacillary	2	3	1	Grade 1	No	Grade 1	No	20	No	4	7	5	3	No	51.63	High	29.54	High	10.6	None-Low-Moderate	1
Lewoleba	115	NIZ	14	Juvenile	2	Female	Female	2	0	12	Short	4	Short	Multibacillary	2	0	0	Grade 0	No	Grade 0	No	22	No	5	7	5	4	No	18.13	Low	15.98	Low	7.19	None-Low-Moderate	1
Lewoleba	116	MN	56	Adult	1	Male	Male	1	0	4	Short	2	Short	Paucibacillary	1	0	0	Grade 0	No	Grade 0	No	22	No	5	6	7	1	No	20.78	Low	17.57	Low	7.9	None-Low-Moderate	1
Lewoleba	124	AE	20	Adult	1	Male	Male	4	0	36	Long	1	Short	Multibacillary	2	0	0	Grade 0	No	Grade 0	No	21	No	4	8	5	32	Moderate	23.16	Low	16.91	Low	4.66	None-Low-Moderate	1
Lewoleba	136	MS	19	Adult	1	Male	Male	5	0	24	Long	6	Long	Paucibacillary	1	2	1	Grade 1	No	Grade 0	No	20	No	4	7	5	19	Mild	17.91	Low	14.9	Low	5.5	None-Low-Moderate	1
Lewoleba	132	BN	39	Adult	1	Male	Male	1	0	5	Short	1	Short	Multibacillary	2	2	1	Grade 0	No	Grade 1	No	20	No	4	7	5	0	No	18.35	Low	18.04	Low	5.56	None-Low-Moderate	1
Lewoleba	129	LS	22	Adult	1	Male	Male	4	1	24	Long	1	Short	Multibacillary	2	0	0	Grade 1	No	Grade 0	No	19	No	4	6	5	1	No	17.27	Low	15.41	Low	5.38	None-Low-Moderate	1
Lewoleba	138	ASK	31	Adult	1	Male	Male	2	0	18	Short	12	Long	Multibacillary	2	0	0	Grade 0	No	Grade 0	No	20	No	5	6	5	1	No	17.37	Low	17.53	Low	5.56	None-Low-Moderate	1
Lewoleba	140	KKM	21	Adult	1	Male	Male	2	1	12	Short	5	Short	Multibacillary	2	0	0	Grade 0	No	Grade 0	No	20	No	4	7	5	28	Moderate	22.42	Low	20.5	Low	6.97	None-Low-Moderate	1
Lewoleba	144	MA	44	Adult	2	Female	Female	4	0	Tidak tahu	Unknown	Unknown	Unknown	Multibacillary	2	0	0	Grade 0	No	Grade 0	No	21	No	4	6	7	1	No	20.12	Low	18.47	Low	6.62	None-Low-Moderate	1
Lewoleba	125	IH	12	Juvenile	2	Female	Female	2	0	24	Long	12	Long	Paucibacillary	1	0	0	Grade 0	No	Grade 0	No	20	No	4	7	5	8	No	18.43	Low	15.32	Low	6.5	None-Low-Moderate	1
Lewoleba	81	AKB	24	Adult	1	Male	Male	4	0	24	Long	3	Short	Multibacillary	2	4	1	Grade 0	No	Grade 0	No	21	No	5	7	5	19	Mild	24.41	Low	21.33	High	5.53	None-Low-Moderate	1
Lewoleba	107	MM	75	Old	1	Male	Male	2	0	84	Long	84	Long	Multibacillary	2	1	1	Grade 0	No	Grade 0	No	31	Mild	9	8	9	0	No	32.19	High	33.66	High	8.03	None-Low-Moderate	1
Likupang	1	AR	47	Adult	1	Male	Male	2	0	1	Short	12	Long	Multibacillary	2	0	0	Grade 0	No	Grade 0	No	20	No	4	7	5	0	No	17.87	Low	15.62	Low	5.9	None-Low-Moderate	1
Likupang	3	FB	14	Juvenile	1	Male	Male	2	0	1	Short	12	Long	Paucibacillary	1	0	0	Grade 0	No	Grade 0	No	22	No	4	7	5	15	Mild	26.09	High	22.98	High	6.32	None-Low-Moderate	1
Likupang	4	HG	52	Adult	2	Female	Female	2	1	38	Long	60	Long	Paucibacillary	1	0	0	Grade 0	No	Grade 0	No	31	Mild	8	9	8	4	No	28.13	High	18.84	Low	8.41	None-Low-Moderate	1
Likupang	5	AB	50	Adult	1	Male	Male	2	3	12	Short	12	Long	Paucibacillary	1	0	0	Grade 0	No	Grade 0	No	20	No	4	7	5	0	No	28.53	High	23.47	High	7.11	None-Low-Moderate	1
Likupang	6	AS	63	Old	1	Male	Male	2		12	Short	6	Long	Multibacillary	2	0	0	Grade 1	No	Grade 1	No	32	Mild	8	10	9	3	No	25	High	32.34	High	16.12	High	2
Likupang	7	PJ	23	Adult	2	Female	Female	3	1	48	Long	0	Short	Multibacillary	2	0	0	Grade 0	No	Grade 0	No	21	No	5	7	5	10	No	20.59	Low	17.71	Low	6.63	None-Low-Moderate	1
Likupang	8	VM	22	Adult	2	Female	Female	2	1	48	Long	0	Short	Multibacillary	2	0	0	Grade 0	No	Grade 0	No	20	No	4	7	5	0	No	30.31	High	24.14	High	9.54	None-Low-Moderate	1
Likupang	10	SA	67	Old	1	Male	Male	2	0	36	Long	36	Long	Multibacillary	2	0	0	Grade 0	No	Grade 0	No	32	Mild	10	11	7	13	Mild	22.97	Low	20.55	Low	9.31	None-Low-Moderate	1
Likupang	11	TD	56	Adult	1	Male	Male	2	1	36	Long	0	Short	Multibacillary	2	0	0	Grade 0	No	Grade 0	No	23	No	4	7	7	0	No	51.35	High	38.89	High	10.42	None-Low-Moderate	1
Likupang	13	HA	61	Old	2	Female	Female	4	1	6	Short	12	Long	Multibacillary	2	0	0	Grade 0	No	Grade 0	No	29	Mild	9	8	7	4	No	27.28	High	20.6	Low	7	None-Low-Moderate	1
Likupang	16	WB	58	Adult	1	Male	Male	4	0	2	Short	24	Long	Multibacillary	2	0	0	Grade 0	No	Grade 0	No	23	No	5	7	6	0	No	24.32	Low	19.63	Low	7.99	None-Low-Moderate	1
Likupang	27	HK	65	Old	1	Male	Male	2	0	12	Short	2	Short	Multibacillary	2	0	0	Grade 0	No	Grade 0	No	28	Mild	8	10	5	2	No	30.78	High	27.21	High	11.78	None-Low-Moderate	1
Likupang	29	ML	52	Adult	2	Female	Female	2	0	180	Long	2	Short	Multibacillary	2	0	0	Grade 0	No	Grade 0	No	26	Mild	5	8	7	0	No	16.66	Low	14.38	Low	8.18	None-Low-Moderate	1
Likupang	31	ZM	16	Juvenile	2	Female	Female	3	0	50	Long	24	Long	Multibacillary	2	0	0	Grade 0	No	Grade 0	No	21	No	4	7	5	8	No	22.06	Low	20.47	Low	7.11	None-Low-Moderate	1
Likupang	32	RB	35	Adult	1	Male	Male	2	3	12	Short	0	Short	Multibacillary	2	0	0	Grade 0	No	Grade 0	No	20	No	4	7	5	2	No	31.47	High	26.1	High	5.91	None-Low-Moderate	1
Likupang	33	YT	49	Adult	1	Male	Male	2	0	18	Short	24	Long	Multibacillary	2	0	0	Grade 0	No	Grade 0	No	21	No	5	7	5	0	No	27.06	High	24.45	High	5.99	None-Low-Moderate	1
Likupang	40	TL	54	Adult	2	Female	Female	2	0	6	Short	24	Long	Multibacillary	2	0	0	Grade 0	No	Grade 0	No	27	Mild	4	7	6	0	No	25.96	High	31.17	High	9.98	None-Low-Moderate	1
Likupang	42	LP	43	Adult	1	Male	Male	3	1	24	Long	12	Long	Paucibacillary	1	0	0	Grade 0	No	Grade 0	No	22	No	4	7	6	0	No	19.1	Low	16.81	Low	6.51	None-Low-Moderate	1
Likupang	51	MB	31	Adult	1	Male	Male	2	1	1	Short	36	Long	Paucibacillary	1	0	0	Grade 0	No	Grade 0	No	22	No	5	7	5	0	No	28.25	High	23.56	High	7.3	None-Low-Moderate	1
Likupang	52	SL	32	Adult	1	Male	Male	2	1	13	Short	12	Long	Multibacillary	2	0	0	Grade 0	No	Grade 0	No	21	No	4	7	6	0	No	28.21	High	20.44	Low	6.32	None-Low-Moderate	1
Likupang	54	HG	60	Old	2	Female	Female	4	0	180	Long	2	Short	Paucibacillary	1	0	0	Grade 0	No	Grade 0	No	20	No	4	7	5	2	No	23.94	Low	20.67	Low	9.16	None-Low-Moderate	1
Likupang	56	MP	52	Adult	2	Female	Female	2	0	Unknown	Unknown	Unknown	Unknown	Paucibacillary	1	0	0	Grade 0	No	Grade 0	No	25	Mild	4	8	7	0	No	32.45	High	21.47	High	7.34	None-Low-Moderate	1
Likupang	78	WH	14	Juvenile	1	Male	Male	2	1	1	Short	48	Long	Multibacillary	2	0	0	Grade 0	No	Grade 0	No	24	No	7	7	6	7	No	21.19	Low	21.63	High	7.1	None-Low-Moderate	1
Likupang	80	AM	46	Adult	2	Female	Female	3	2	36	Long	0	Short	Paucibacillary	1	0	0	Grade 0	No	Grade 0	No	20	No	4	7	5	0	No	18.43	Low	21.38	High	7.34	None-Low-Moderate	1
Likupang	82	KB	37	Adult	2	Female	Female	2	2	3	Short	1	Short	Paucibacillary	1	0	0	Grade 1	No	Grade 0	No	22	No	4	7	6	3	No	24.77	Low	19.94	Low	8.12	None-Low-Moderate	1
Likupang	84	YM	40	Adult	1	Male	Male	4	0	12	Short	6	Long	Paucibacillary	1	0	0	Grade 0	No	Grade 0	No	20	No	4	7	5	0	No	26.03	High	22.04	High	5.56	None-Low-Moderate	1
Likupang	101	RK	53	Adult	1	Male	Male	2	0	Unknown	Unknown	Unknown	Unknown	Multibacillary	2	0	0	Grade 0	No	Grade 0	No	22	No	4	7	7	0	No	25.69	High	18.16	Low	7.48	None-Low-Moderate	1
Likupang	102	JU	48	Adult	2	Female	Female	2	0	48	Long	48	Long	Multibacillary	2	0	0	Grade 0	No	Grade 0	No	28	Mild	7	7	7	12	No	25.13	High	23.37	High	13.33	None-Low-Moderate	1
Likupang	103	RH	47	Adult	2	Female	Female	3	0	60	Long	8	Long	Multibacillary	2	0	0	Grade 0	No	Grade 0	No	24	No	6	7	7	0	No	23.75	Low	20.66	Low	9.31	None-Low-Moderate	1
Likupang	104	JA	60	Old	1	Male	Male	2	0	36	Long	0	Short	Paucibacillary	1	0	0	Grade 0	No	Grade 0	No	36	Mild	7	12	12	4	No	45.75	High	32.62	High	11.5	None-Low-Moderate	1
Likupang	105	KM	24	Adult	1	Male	Male	2	0	24	Long	1	Short	Multibacillary	2	0	0	Grade 2	Yes	Grade 2	Yes	23	No	4	7	8	0	No	34.65	High	24.18	High	6.44	None-Low-Moderate	1
Likupang	106	HL	39	Adult	1	Male	Male	2	0	48	Long	12	Long	Multibacillary	2	0	0	Grade 0	No	Grade 0	No	20	No	4	7	5	1	No	24.47	Low	20.54	Low	8.8	None-Low-Moderate	1
Likupang	108	FB	29	Adult	1	Male	Male	4	1	12	Short	6	Long	Multibacillary	2	0	0	Grade 0	No	Grade 0	No	20	No	4	7	5	3	No	32.41	High	25.28	High	4.98	None-Low-Moderate	1
Likupang	109	FG	28	Adult	2	Female	Female	4	2	6	Short	6	Long	Paucibacillary	1	0	0	Grade 0	No	Grade 0	No	20	No	4	7	5	3	No	18.44	Low	18.19	Low	6.7	None-Low-Moderate	1
Likupang	110	FK	61	Old	1	Male	Male	3	0	25	Long	60	Long	Multibacillary	2	0	0	Grade 0	No	Grade 0	No	21	No	5	7	5	0	No	26.46	High	20.91	Low	11.61	None-Low-Moderate	1
Likupang	126	VP	58	Adult	1	Male	Male	2	2	120	Long	0	Short	Multibacillary	2	0	0	Grade 2	Yes	Grade 2	Yes	24	No	5	8	6	2	No	33.81	High	26.06	High	8.97	None-Low-Moderate	1
Likupang	130	LT	50	Adult	2	Female	Female	2	0	6	Short	42	Long	Paucibacillary	1	0	0	Grade 0	No	Grade 0	No	23	No	3	9	5	0	No	20.07	Low	28.51	High	7.15	None-Low-Moderate	1
Likupang	131	ET	57	Adult	2	Female	Female	2	0	Unknown	Unknown	48	Long	Paucibacillary	1	0	0	Grade 0	No	Grade 0	No	28	Mild	9	8	7	0	No	22.41	Low	35.27	High	10.21	None-Low-Moderate	1
Likupang	132	RP	65	Old	1	Male	Male	4	0	157	Long	3	Short	Multibacillary	2	0	0	Grade 0	No	Grade 0	No	22	No	5	7	5	0	No	24.91	High	22.88	High	6.63	None-Low-Moderate	1
Likupang	134	HM	20	Adult	1	Male	Male	3	1	36	Long	1	Short	Multibacillary	2	0	0	Grade 0	No	Grade 0	No	20	No	4	7	5	0	No	23.76	Low	19.06	Low	8.84	None-Low-Moderate	1
Likupang	136	AG	57	Adult	1	Male	Male	2	0	36	Long	0.25	Short	Multibacillary	2	0	0	Grade 0	No	Grade 0	No	27	Mild	7	10	6	0	No	30.9	High	23.86	High	7.15	None-Low-Moderate	1
Likupang	142	EJ	57	Adult	1	Male	Male	4	0	12	Short	0	Short	Multibacillary	2	0	0	Grade 0	No	Grade 0	No	29	Mild	9	7	8	6	No	22.32	Low	16.84	Low	6.11	None-Low-Moderate	1
Likupang	143	ST	44	Adult	2	Female	Female	5	1	12	Short	60	Long	Paucibacillary	1	0	0	Grade 0	No	Grade 0	No	23	No	6	8	5	1	No	22.47	Low	12.82	Low	11.92	None-Low-Moderate	1
