# Supplementary material for: The International Classification of Functioning, Disability and Health to map leprosy-related disability in rural and remote areas in Indonesia
Source: PLoS Negl Trop Dis. 2024 May 21;18(5):e0011539. doi: 10.1371/journal.pntd.0011539 (PMC11161106; doi:10.1371/journal.pntd.0011539)
Supplement: S2 Data — (XLSX) [file pntd.0011539.s002.xlsx]

## Sheet: Fig3A
Uneducated (n=9)	Primary Education (n=80)	Middle School (n=21)	Secondary School (n=33)	Higher Education (n=7)
22	20	20	27	24
68	37	20	28	21
23	23	23	20	20
20	20	40	30	22
22	35	23	21	25
22	26	20	27	20
20	20	35	19	23
22	29	27	20
20	33	20	20
	26	20	20
	27	20	22
	20	19	21
	22	22	19
	20	19	20
	30	21	20
	45	21	20
	20	22	21
	27	20	20
	22	24	18
	20	21	34
	33	20	24
	31		21
	22		19
	36		21
	20		21
	23		29
	24		23
	26		20
	19		20
	23		20
	20		20
	22		22
	20		29
	23
	21
	24
	28
	23
	28
	26
	33
	21
	20
	20
	38
	36
	23
	24
	22
	20
	20
	20
	31
	20
	22
	31
	20
	32
	20
	32
	23
	28
	26
	20
	21
	27
	22
	21
	25
	24
	22
	22
	28
	36
	23
	20
	24
	23
	28
	27
