# Supplementary material for: The International Classification of Functioning, Disability and Health to map leprosy-related disability in rural and remote areas in Indonesia
Source: PLoS Negl Trop Dis. 2024 May 21;18(5):e0011539. doi: 10.1371/journal.pntd.0011539 (PMC11161106; doi:10.1371/journal.pntd.0011539)
Supplement: S3 Data — (XLSX) [file pntd.0011539.s003.xlsx]

## Sheet: Fig3B
Uneducated (n=9)	Primary Education (n=80)	Middle School (n=21)	Secondary School (n=33)	Higher Education (n=7)
8	7	7	7	8
25	14	7	7	7
7	7	6	7	7
7	7	10	7	9
7	9	9	7	6
7	9	7	7	7
7	7	10	6	8
6	12	7	7
7	14	7	7
	6	7	7
	8	6	7
	7	6	7
	7	7	6
	7	6	7
	9	7	6
	16	7	7
	7	7	7
	9	7	7
	7	7	5
	7	7	9
	10	7	9
	10		8
	6		6
	20		6
	7		7
	7		8
	7		7
	9		7
	7		7
	7		7
	7		7
	9		7
	7		7
	7
	7
	8
	7
	7
	13
	8
	11
	7
	7
	7
	8
	14
	8
	6
	7
	6
	7
	7
	8
	7
	7
	9
	7
	10
	7
	11
	7
	10
	8
	7
	7
	7
	7
	7
	8
	7
	7
	7
	7
	12
	7
	7
	8
	9
	8
	10
