# Supplementary material for: The International Classification of Functioning, Disability and Health to map leprosy-related disability in rural and remote areas in Indonesia
Source: PLoS Negl Trop Dis. 2024 May 21;18(5):e0011539. doi: 10.1371/journal.pntd.0011539 (PMC11161106; doi:10.1371/journal.pntd.0011539)
Supplement: S4 Data — (XLSX) [file pntd.0011539.s004.xlsx]

## Sheet: Fig3C
Uneducated (n=9)	Primary Education (n=80)	Middle School (n=21)	Secondary School (n=33)	Higher Education (n=7)
35.72	29.25	19.52	45.72	14.81
122.19	27.43	18.21	20.28	17.47
25.28	16.98	21.19	19.19	14.97
26.4	18.31	33.71	14.34	19.28
20.97	27.82	24.51	20.79	24.84
24.85	29.98	13.23	22.24	14.9
29.54	22.92	20.03	20.24	12.82
17.57	35.19	19.03	16.53
18.04	34.15	19.03	15.47
	27.26	15.65	18.34
	29.47	15.68	24.16
	26.96	16.75	17.68
	31	22.32	20.62
	20.52	17.4	18.18
	30.96	17.71	16.41
	24.24	20.47	15.07
	16.81	16.81	16.24
	19.75	21.38	17.65
	16.65	20.66	6.53
	21.24	20.91	22.09
	24.63	19.06	26.72
	45.59		16.91
	26.98		15.41
	21.43		18.47
	19.53		21.33
	17.84		20.6
	42.11		19.63
	28.44		20.67
	29.38		22.04
	23.35		25.28
	25.31		18.19
	19.35		22.88
	22.77		16.84
	20.57
	26.78
	18.53
	17.94
	28.56
	66.14
	27.34
	30.68
	22.01
	22.15
	17.69
	25.19
	36.41
	19.4
	20.91
	15.98
	17.53
	20.5
	15.32
	33.66
	15.62
	22.98
	18.84
	23.47
	32.34
	24.14
	20.55
	38.89
	27.21
	14.38
	26.1
	24.45
	31.17
	23.56
	20.44
	21.47
	21.63
	19.94
	18.16
	23.37
	32.62
	24.18
	20.54
	26.06
	28.51
	35.27
	23.86
