# Supplementary material for: The International Classification of Functioning, Disability and Health to map leprosy-related disability in rural and remote areas in Indonesia
Source: PLoS Negl Trop Dis. 2024 May 21;18(5):e0011539. doi: 10.1371/journal.pntd.0011539 (PMC11161106; doi:10.1371/journal.pntd.0011539)
Supplement: S5 Data — (XLSX) [file pntd.0011539.s005.xlsx]

## Sheet: Fig3D
Uneducated (n=9)	Primary Education (n=80)	Middle School (n=21)	Secondary School (n=33)	Higher Education (n=7)
46.24	37.44	21.29	36.12	16.62
152.13	26.4	18.03	26.28	21.26
26.28	22.41	23.21	20.44	17.47
31.69	22.71	35.12	23.51	22.92
18.69	46.82	40.9	25.94	36.44
33.12	33.82	21.84	28.21	17.91
51.63	29.07	22.1	24.27	22.47
20.78	57.03	19.37	20.9
18.35	38.87	25.03	19.72
	32.94	20.32	25.25
	32.03	22.37	28.56
	31.37	14.59	18.69
	34.38	24.97	20.89
	26.41	16.94	15.96
	47	20.59	13.9
	38.09	22.06	7
	21.08	19.1	23.6
	20.69	18.43	18.39
	21.67	23.75	7.22
	22.51	26.46	36.88
	22.38	23.76	22.44
	33.16		23.16
	30.97		17.27
	22.37		20.12
	24.83		24.41
	23.02		27.28
	50.63		24.32
	29.41		23.94
	33.01		26.03
	27.01		32.41
	38.15		18.44
	21.64		24.91
	30.51		22.32
	24.85
	27.47
	36.66
	22.1
	31.12
	78.06
	31.83
	38
	29.53
	22.78
	25.07
	28.86
	44.96
	24.81
	22.35
	18.13
	17.37
	22.42
	18.43
	32.19
	17.87
	26.09
	28.13
	28.53
	25
	30.31
	22.97
	51.35
	30.78
	16.66
	31.47
	27.06
	25.96
	28.25
	28.21
	32.45
	21.19
	24.77
	25.69
	25.13
	45.75
	34.65
	24.47
	33.81
	20.07
	22.41
	30.9
