# Supplementary material for: The International Classification of Functioning, Disability and Health to map leprosy-related disability in rural and remote areas in Indonesia
Source: PLoS Negl Trop Dis. 2024 May 21;18(5):e0011539. doi: 10.1371/journal.pntd.0011539 (PMC11161106; doi:10.1371/journal.pntd.0011539)
Supplement: S6 Data — (XLSX) [file pntd.0011539.s006.xlsx]

## Sheet: Fig3E
Uneducated (n=9)	Primary Education (n=80)	Middle School (n=21)	Secondary School (n=33)	Higher Education (n=7)
6.81	9.32	7.5	7.38	6.22
0	8.59	5.87	7.18	5.68
6.43	7.53	7.15	6.65	4.96
10.25	7.25	9.93	4.18	8.07
6.66	8.34	7.69	7.15	10.84
8.59	9.96	6.28	7.62	5.5
10.6	6.5	7.65	6.88	11.92
7.9	8.6	5.81	6.1
5.56	9.93	8.78	5.4
	11.78	7.01	6.84
	14.5	5.16	7.13
	9.47	6.53	1.97
	7	6.75	5.88
	6.56	7.06	10.59
	10.23	6.63	6.47
	7.88	7.11	6.59
	7.56	6.51	6.79
	6.81	7.34	7.5
	7.43	9.31	6.4
	9.47	11.61	8.87
	7.59	8.84	7.41
	11.25		4.66
	8.19		5.38
	5.5		6.62
	8.69		5.53
	6.97		7
	11.66		7.99
	17.68		9.16
	5.31		5.56
	9.47		4.98
	6.09		6.7
	6.85		6.63
	6.85		6.11
	8.1
	9
	5.44
	7.12
	6.81
	13.16
	10.2
	9.48
	7.25
	8
	7.15
	12.34
	13.94
	7.4
	9.4
	7.19
	5.56
	6.97
	6.5
	8.03
	5.9
	6.32
	8.41
	7.11
	16.12
	9.54
	9.31
	10.42
	11.78
	8.18
	5.91
	5.99
	9.98
	7.3
	6.32
	7.34
	7.1
	8.12
	7.48
	13.33
	11.5
	6.44
	8.8
	8.97
	7.15
	10.21
	7.15
