# Supplementary material for: The International Classification of Functioning, Disability and Health to map leprosy-related disability in rural and remote areas in Indonesia
Source: PLoS Negl Trop Dis. 2024 May 21;18(5):e0011539. doi: 10.1371/journal.pntd.0011539 (PMC11161106; doi:10.1371/journal.pntd.0011539)
Supplement: S7 Data — (XLSX) [file pntd.0011539.s007.xlsx]

## Sheet: Fig4A
Grade 0 (n=114)	Grade 1 (n=20)	Grade 2 (n=16)
20	35	27
20	26	68
37	23	40
23	26	20
22	30	20
20	20	30
20	45	35
28	22	36
23	33	20
29	22	25
33	24	24
27	21	28
22	38	33
20	19	34
20	24	23
21	20	24
23	20
27	19
27	32
20	22
19
20
24
20
20
21
20
20
22
21
19
20
27
20
20
22
22
31
22
20
20
23
26
20
19
23
20
21
19
20
22
20
20
18
23
28
23
26
21
22
20
20
36
23
24
22
22
21
20
20
20
21
20
21
31
20
22
31
20
21
20
32
23
29
23
28
26
21
20
21
27
22
22
21
20
25
24
20
20
22
28
24
36
20
20
20
21
23
28
22
20
27
29
23
