# Supplementary material for: The International Classification of Functioning, Disability and Health to map leprosy-related disability in rural and remote areas in Indonesia
Source: PLoS Negl Trop Dis. 2024 May 21;18(5):e0011539. doi: 10.1371/journal.pntd.0011539 (PMC11161106; doi:10.1371/journal.pntd.0011539)
Supplement: S8 Data — (XLSX) [file pntd.0011539.s008.xlsx]

## Sheet: Fig4B
Grade 0 (n=114)	Grade 1 (n=20)	Grade 2 (n=16)
7	9	7
7	9	25
14	6	10
7	6	7
8	7	7
7	7	9
7	16	10
7	7	20
7	10	6
12	7	6
14	7	8
8	7	13
7	8	11
7	6	9
7	9	7
7	7	8
9	7
9	6
7	10
7	7
6
7
8
7
7
7
7
7
7
7
6
7
7
7
7
9
7
10
6
7
7
7
9
7
7
7
6
7
6
7
9
7
7
5
7
7
7
8
7
7
7
7
14
8
6
7
6
8
7
6
7
6
7
7
8
7
7
9
7
7
7
11
7
8
7
10
8
7
7
7
7
7
7
7
7
8
7
7
7
7
7
7
12
7
7
7
7
9
8
7
7
10
7
8
