# Supplementary material for: The International Classification of Functioning, Disability and Health to map leprosy-related disability in rural and remote areas in Indonesia
Source: PLoS Negl Trop Dis. 2024 May 21;18(5):e0011539. doi: 10.1371/journal.pntd.0011539 (PMC11161106; doi:10.1371/journal.pntd.0011539)
Supplement: S9 Data — (XLSX) [file pntd.0011539.s009.xlsx]

## Sheet: Fig4C
Grade 0 (n=114)	Grade 1 (n=20)	Grade 2 (n=16)
5	11	9
5	5	17
7	5	9
5	6	5
5	8	5
5	5	9
5	12	5
6	5	7
6	9	5
7	6	8
7	7	8
7	6	2
6	18	9
5	5	12
5	5	8
6	5	6
8	5
6	5
8	9
5	6
5
5
6
5
5
7
5
5
7
5
5
5
6
5
5
5
6
7
7
5
5
6
6
5
5
5
5
6
5
5
5
5
5
5
7
5
7
6
6
6
5
5
7
6
7
5
7
5
5
5
5
7
5
5
9
5
5
8
5
5
5
7
7
7
6
5
7
5
5
5
6
6
5
6
5
7
6
5
5
7
7
7
12
5
5
5
5
5
7
5
5
6
8
5
