# Supplementary material for: The International Classification of Functioning, Disability and Health to map leprosy-related disability in rural and remote areas in Indonesia
Source: PLoS Negl Trop Dis. 2024 May 21;18(5):e0011539. doi: 10.1371/journal.pntd.0011539 (PMC11161106; doi:10.1371/journal.pntd.0011539)
Supplement: S10 Data — (XLSX) [file pntd.0011539.s010.xlsx]

## Sheet: Fig4D
Grade 0 (n=114)	Grade 1 (n=20)	Grade 2 (n=16)
0	11	1
0	27	60
13	1	1
2	3	0
12	0	2
0	12	8
0	10	17
1	1	1
1	1	9
8	0	1
13	2	0
10	0	11
0	11	1
0	4	13
0	29	0
28	3	2
0	19
10	1
0	3
0	3
9
0
0
0
1
0
9
0
0
0
4
0
10
0
0
0
0
24
1
0
0
1
0
0
5
0
1
0
1
3
8
1
1
1
1
22
1
7
0
0
14
0
5
3
1
4
1
32
0
1
28
1
8
19
0
0
15
4
0
10
0
13
0
4
0
2
0
8
2
0
0
0
0
0
2
0
7
0
0
0
12
0
4
1
3
3
0
0
0
0
0
0
6
1
