# Supplementary material for: The International Classification of Functioning, Disability and Health to map leprosy-related disability in rural and remote areas in Indonesia
Source: PLoS Negl Trop Dis. 2024 May 21;18(5):e0011539. doi: 10.1371/journal.pntd.0011539 (PMC11161106; doi:10.1371/journal.pntd.0011539)
Supplement: S11 Data — (XLSX) [file pntd.0011539.s011.xlsx]

## Sheet: Fig4E
Grade 0 (n=114)	Grade 1 (n=20)	Grade 2 (n=16)
37.44	46.82	36.12
21.29	33.82	152.13
26.4	23.21	35.12
22.41	32.94	29.07
46.24	23.51	20.44
18.03	31.37	47
22.71	38.09	22.1
26.28	21.67	22.37
26.28	22.38	13.9
57.03	33.12	36.44
38.87	50.63	36.66
32.03	27.47	78.06
34.38	28.86	38
26.41	16.94	36.88
21.08	22.44	34.65
25.94	51.63	33.81
40.9	17.91
20.69	17.27
28.21	25
31.69	24.77
24.27
20.9
16.62
19.72
25.25
21.26
21.84
22.51
28.56
18.69
20.89
17.47
19.37
25.03
15.96
22.92
18.69
33.16
30.97
20.32
24.83
23.02
29.41
7
33.01
27.01
22.37
23.6
14.59
38.15
21.64
30.51
18.39
7.22
24.85
22.1
31.12
31.83
29.53
24.97
22.78
25.07
44.96
24.81
22.35
18.13
20.78
23.16
18.35
17.37
22.42
20.12
18.43
24.41
32.19
17.87
26.09
28.13
28.53
20.59
30.31
22.97
51.35
27.28
24.32
30.78
16.66
22.06
31.47
27.06
25.96
19.1
28.25
28.21
23.94
32.45
21.19
18.43
26.03
25.69
25.13
23.75
45.75
24.47
32.41
18.44
26.46
20.07
22.41
24.91
23.76
30.9
22.32
22.47
