# Supplementary material for: The International Classification of Functioning, Disability and Health to map leprosy-related disability in rural and remote areas in Indonesia
Source: PLoS Negl Trop Dis. 2024 May 21;18(5):e0011539. doi: 10.1371/journal.pntd.0011539 (PMC11161106; doi:10.1371/journal.pntd.0011539)
Supplement: S12 Data — (XLSX) [file pntd.0011539.s012.xlsx]

## Sheet: Fig4F
Grade 0 (n=114)	Grade 1 (n=20)	Grade 2 (n=16)
29.25	27.82	45.72
19.52	29.98	122.19
27.43	21.19	33.71
16.98	27.26	22.92
35.72	14.34	19.19
18.21	26.96	30.96
18.31	24.24	20.03
20.28	16.65	21.43
25.28	24.63	16.41
35.19	24.85	24.84
34.15	42.11	18.53
29.47	26.78	66.14
31	25.19	30.68
20.52	17.4	22.09
16.81	26.72	24.18
20.79	29.54	26.06
24.51	14.9
19.75	15.41
22.24	32.34
26.4	19.94
20.24
16.53
14.81
15.47
18.34
17.47
13.23
21.24
24.16
17.68
20.62
14.97
19.03
19.03
18.18
19.28
20.97
45.59
26.98
15.65
19.53
17.84
28.44
15.07
29.38
23.35
15.68
16.24
16.75
25.31
19.35
22.77
17.65
6.53
20.57
17.94
28.56
27.34
22.01
22.32
22.15
17.69
36.41
19.4
20.91
15.98
17.57
16.91
18.04
17.53
20.5
18.47
15.32
21.33
33.66
15.62
22.98
18.84
23.47
17.71
24.14
20.55
38.89
20.6
19.63
27.21
14.38
20.47
26.1
24.45
31.17
16.81
23.56
20.44
20.67
21.47
21.63
21.38
22.04
18.16
23.37
20.66
32.62
20.54
25.28
18.19
20.91
28.51
35.27
22.88
19.06
23.86
16.84
12.82
