# Supplementary material for: The International Classification of Functioning, Disability and Health to map leprosy-related disability in rural and remote areas in Indonesia
Source: PLoS Negl Trop Dis. 2024 May 21;18(5):e0011539. doi: 10.1371/journal.pntd.0011539 (PMC11161106; doi:10.1371/journal.pntd.0011539)
Supplement: S13 Data — (XLSX) [file pntd.0011539.s013.xlsx]

## Sheet: Fig5A
Grade 0 (n=110)	Grade 1 (n=26)	Grade 2 (n=14)
20	27	35
37	20	68
23	22	40
20	26	20
20	23	26
28	45	30
23	21	23
29	27	35
33	27	22
20	19	36
30	24	33
27	21	34
20	19	23
22	27	24
20	22
20	24
20	25
20	20
20	21
20	28
22	20
21	36
20	24
20	20
22	20
20	32
20
20
22
33
22
31
20
20
23
26
20
19
23
20
21
19
20
22
20
20
18
23
24
28
23
26
21
22
20
38
23
19
24
22
22
21
20
19
20
20
21
20
21
31
20
22
31
20
21
20
32
23
29
23
28
26
21
20
21
27
22
22
21
20
25
24
20
22
20
22
28
24
36
20
20
20
21
23
28
22
20
27
29
23
19.06
23.86
16.84
12.82
