# Supplementary material for: The International Classification of Functioning, Disability and Health to map leprosy-related disability in rural and remote areas in Indonesia
Source: PLoS Negl Trop Dis. 2024 May 21;18(5):e0011539. doi: 10.1371/journal.pntd.0011539 (PMC11161106; doi:10.1371/journal.pntd.0011539)
Supplement: S14 Data — (XLSX) [file pntd.0011539.s014.xlsx]

## Sheet: Fig5B
Grade 0 (n=110)	Grade 1 (n=26)	Grade 2 (n=14)
4	7	7
10	4	13
7	4	16
4	8	4
4	8	10
11	8	6
5	4	2
4	7	14
8	8	4
4	4	4
9	6	6
7	5	8
4	4	4
4	9	5
4	4
4	6
4	7
4	4
4	4
4	4
6	4
3	8
4	6
4	4
4	4
4	8
4
4
4
5
5
8
4
4
4
7
5
4
7
4
4
4
4
4
4
4
4
4
4
11
4
7
4
5
4
6
4
4
6
5
5
4
4
4
5
4
4
4
5
9
4
4
8
4
5
4
10
4
9
5
8
5
4
4
5
4
4
5
4
4
4
7
4
4
4
4
7
6
7
4
4
4
5
3
9
5
4
7
9
6
19.06
23.86
16.84
12.82
