# Supplementary material for: The International Classification of Functioning, Disability and Health to map leprosy-related disability in rural and remote areas in Indonesia
Source: PLoS Negl Trop Dis. 2024 May 21;18(5):e0011539. doi: 10.1371/journal.pntd.0011539 (PMC11161106; doi:10.1371/journal.pntd.0011539)
Supplement: S15 Data — (XLSX) [file pntd.0011539.s015.xlsx]

## Sheet: Fig5C
Grade 0 (n=110)	Grade 1 (n=26)	Grade 2 (n=14)
0	1	11
13	0	60
2	12	1
0	27	0
0	1	3
1	10	8
1	28	0
8	10	17
13	0	1
2	9	1
0	0	1
10	0	13
12	4	0
0	10	2
0	0
0	2
0	1
0	0
0	0
1	11
1	14
0	5
9	29
0	3
0	0
0	3
0
0
0
1
0
24
0
0
1
0
9
5
0
1
0
1
3
8
1
1
1
1
0
22
1
7
0
0
0
11
3
4
1
4
1
32
19
1
1
28
1
8
19
0
0
15
4
0
10
0
13
0
4
0
2
0
8
2
0
0
0
0
0
2
0
7
0
3
0
0
12
0
4
1
3
3
0
0
0
0
0
0
6
1
19.06
23.86
16.84
12.82
