# Supplementary material for: The International Classification of Functioning, Disability and Health to map leprosy-related disability in rural and remote areas in Indonesia
Source: PLoS Negl Trop Dis. 2024 May 21;18(5):e0011539. doi: 10.1371/journal.pntd.0011539 (PMC11161106; doi:10.1371/journal.pntd.0011539)
Supplement: S16 Data — (XLSX) [file pntd.0011539.s016.xlsx]

## Sheet: Fig6
Total SALSA	SALSA mobility	SALSA work	SALSA dexterity	Participation	JTT non dominant	JTT dominant	TUG
20	4	7	5	0	37.44	29.25	9.32
27	7	7	9	1	36.12	45.72	7.38
20	4	7	5	0	21.29	19.52	7.5
37	10	14	7	13	26.4	27.43	8.59
23	7	7	5	2	22.41	16.98	7.53
22	4	8	5	12	46.24	35.72	6.81
20	4	7	5	0	18.03	18.21	5.87
20	4	7	5	0	22.71	18.31	7.25
35	7	9	11	11	46.82	27.82	8.34
26	8	9	5	27	33.82	29.98	9.96
68	13	25	17	60	152.13	122.19	0
28	11	7	6	1	26.28	20.28	7.18
23	8	6	5	1	23.21	21.19	7.15
23	5	7	6	1	26.28	25.28	6.43
40	16	10	9	1	35.12	33.71	9.93
20	4	7	5	0	29.07	22.92	6.5
29	4	12	7	8	57.03	35.19	8.6
33	8	14	7	13	38.87	34.15	9.93
26	10	6	6	3	32.94	27.26	11.78
20	4	7	5	2	20.44	19.19	6.65
30	9	7	8	0	23.51	14.34	4.18
27	7	8	7	10	32.03	29.47	14.5
20	4	7	5	12	31.37	26.96	9.47
22	4	7	6	0	34.38	31	7
20	4	7	5	0	26.41	20.52	6.56
30	6	9	9	8	47	30.96	10.23
45	8	16	12	10	38.09	24.24	7.88
20	4	7	5	0	21.08	16.81	7.56
21	4	7	6	28	25.94	20.79	7.15
23	2	9	8	0	40.9	24.51	7.69
27	7	9	6	10	20.69	19.75	6.81
27	8	7	8	0	28.21	22.24	7.62
20	4	7	5	0	31.69	26.4	10.25
19	4	6	5	9	24.27	20.24	6.88
20	4	7	5	0	20.9	16.53	6.1
24	6	8	6	0	16.62	14.81	6.22
20	4	7	5	0	19.72	15.47	5.4
20	4	7	5	1	25.25	18.34	6.84
22	6	7	5	1	21.67	16.65	7.43
21	3	7	7	0	21.26	17.47	5.68
20	4	7	5	9	21.84	13.23	6.28
20	4	7	5	0	22.51	21.24	9.47
35	14	10	5	17	22.1	20.03	7.65
22	4	7	7	0	28.56	24.16	7.13
21	5	7	5	0	18.69	17.68	1.97
19	4	6	5	4	20.89	20.62	5.88
20	4	7	5	0	17.47	14.97	4.96
27	9	7	6	10	19.37	19.03	5.81
20	4	7	5	0	25.03	19.03	8.78
20	4	7	5	0	15.96	18.18	10.59
22	4	9	5	0	22.92	19.28	8.07
33	5	10	9	1	22.38	24.63	7.59
22	5	7	6	0	18.69	20.97	6.66
31	8	10	7	24	33.16	45.59	11.25
22	4	6	7	1	30.97	26.98	8.19
20	4	7	5	0	20.32	15.65	7.01
36	4	20	7	1	22.37	21.43	5.5
22	4	7	6	0	33.12	24.85	8.59
20	4	7	5	0	24.83	19.53	8.69
23	4	7	6	1	23.02	17.84	6.97
24	6	7	7	2	50.63	42.11	11.66
26	7	9	6	0	29.41	28.44	17.68
20	5	6	5	9	13.9	16.41	6.47
25	7	6	8	1	36.44	24.84	10.84
20	4	7	5	0	7	15.07	6.59
19	4	7	5	5	33.01	29.38	5.31
23	7	7	5	0	27.01	23.35	9.47
20	4	6	5	1	22.37	15.68	5.16
21	4	7	6	0	23.6	16.24	6.79
19	4	6	5	1	14.59	16.75	6.53
20	4	7	5	3	38.15	25.31	6.09
22	4	9	5	8	21.64	19.35	6.85
20	4	7	5	1	30.51	22.77	6.85
20	4	7	5	1	18.39	17.65	7.5
18	4	5	5	1	7.22	6.53	6.4
23	4	7	7	1	24.85	20.57	8.1
21	4	7	6	0	27.47	26.78	9
24	4	8	8	0	36.66	18.53	5.44
28	11	7	5	22	22.1	17.94	7.12
23	4	7	7	1	31.12	28.56	6.81
28	4	13	2	11	78.06	66.14	13.16
26	7	8	6	7	31.83	27.34	10.2
33	6	11	9	1	38	30.68	9.48
21	4	7	6	0	29.53	22.01	7.25
22	5	7	6	0	24.97	22.32	6.75
20	4	7	5	14	22.78	22.15	8
20	4	7	5	0	25.07	17.69	7.15
38	6	8	18	11	28.86	25.19	12.34
36	8	14	7	5	44.96	36.41	13.94
23	4	8	6	3	24.81	19.4	7.4
34	8	9	12	13	36.88	22.09	8.87
19	4	6	5	4	16.94	17.4	7.06
24	6	9	5	29	22.44	26.72	7.41
24	6	6	7	1	22.35	20.91	9.4
20	4	7	5	3	51.63	29.54	10.6
22	5	7	5	4	18.13	15.98	7.19
22	5	6	7	1	20.78	17.57	7.9
21	4	8	5	32	23.16	16.91	4.66
20	4	7	5	19	17.91	14.9	5.5
20	4	7	5	0	18.35	18.04	5.56
19	4	6	5	1	17.27	15.41	5.38
20	5	6	5	1	17.37	17.53	5.56
20	4	7	5	28	22.42	20.5	6.97
21	4	6	7	1	20.12	18.47	6.62
20	4	7	5	8	18.43	15.32	6.5
21	5	7	5	19	24.41	21.33	5.53
31	9	8	9	0	32.19	33.66	8.03
20	4	7	5	0	17.87	15.62	5.9
22	4	7	5	15	26.09	22.98	6.32
31	8	9	8	4	28.13	18.84	8.41
20	4	7	5	0	28.53	23.47	7.11
32	8	10	9	3	25	32.34	16.12
21	5	7	5	10	20.59	17.71	6.63
20	4	7	5	0	30.31	24.14	9.54
32	10	11	7	13	22.97	20.55	9.31
23	4	7	7	0	51.35	38.89	10.42
29	9	8	7	4	27.28	20.6	7
23	5	7	6	0	24.32	19.63	7.99
28	8	10	5	2	30.78	27.21	11.78
26	5	8	7	0	16.66	14.38	8.18
21	4	7	5	8	22.06	20.47	7.11
20	4	7	5	2	31.47	26.1	5.91
21	5	7	5	0	27.06	24.45	5.99
27	4	7	6	0	25.96	31.17	9.98
22	4	7	6	0	19.1	16.81	6.51
22	5	7	5	0	28.25	23.56	7.3
21	4	7	6	0	28.21	20.44	6.32
20	4	7	5	2	23.94	20.67	9.16
25	4	8	7	0	32.45	21.47	7.34
24	7	7	6	7	21.19	21.63	7.1
20	4	7	5	0	18.43	21.38	7.34
22	4	7	6	3	24.77	19.94	8.12
20	4	7	5	0	26.03	22.04	5.56
22	4	7	7	0	25.69	18.16	7.48
28	7	7	7	12	25.13	23.37	13.33
24	6	7	7	0	23.75	20.66	9.31
36	7	12	12	4	45.75	32.62	11.5
23	4	7	8	0	34.65	24.18	6.44
20	4	7	5	1	24.47	20.54	8.8
20	4	7	5	3	32.41	25.28	4.98
20	4	7	5	3	18.44	18.19	6.7
21	5	7	5	0	26.46	20.91	11.61
24	5	8	6	2	33.81	26.06	8.97
23	3	9	5	0	20.07	28.51	7.15
28	9	8	7	0	22.41	35.27	10.21
22	5	7	5	0	24.91	22.88	6.63
20	4	7	5	0	23.76	19.06	8.84
27	7	10	6	0	30.9	23.86	7.15
29	9	7	8	6	22.32	16.84	6.11
23	6	8	5	1	22.47	12.82	11.92
