# Supplementary material for: The International Classification of Functioning, Disability and Health to map leprosy-related disability in rural and remote areas in Indonesia
Source: PLoS Negl Trop Dis. 2024 May 21;18(5):e0011539. doi: 10.1371/journal.pntd.0011539 (PMC11161106; doi:10.1371/journal.pntd.0011539)
Supplement: S17 Data — (XLSX) [file pntd.0011539.s017.xlsx]

## Sheet: S17_Data
Predictors/independent variable	Dependent variable	p-value
JTT (dominant hands)	Total SALSA	0.141667
	SALSA-work	0.690972
	SALSA-dexterity	0.222917
JTT (nondominant hands)	Total SALSA	0.576389
	SALSA-work	0.647222
	SALSA-dexterity	0.447917
TUG	Total SALSA	0.160417
	SALSA-mobility	0.578472
P-scale	Total SALSA	0.270139
	SALSA-mobility	0.281944
Total SALSA	JTT (dominant hands)	0.141667
	JTT (nondominant hands)	0.576389
	TUG	0.160417
	P-scale	0.270139
SALSA-work	JTT (dominant hands)	0.690972
	JTT (nondominant hands	0.647222
SALSA-dexterity	JTT (dominant hands)	0.222917
	JTT (nondominant hands	0.447917
SALSA-mobility	TUG	0.578472
	P-scale	0.281944
